# Supplementary material for: GmTGA9-GmDYT1 Regulates Anther Wall Development to Affect Male Fertility in Soybean
Source: Plants (Basel). 2026 May 15;15(10):1510. doi: 10.3390/plants15101510 (PMC13210509; doi:10.3390/plants15101510)
Supplement: Supplementary file 1 [file plants-15-01510-s001.zip › Table S1.xlsx]

## Sheet: Sheet1
Table S1 Comparisons of middle layer thickness in transverse sections of anthers at the stage 11 among WT, tga9d-25 and tga9d-26.
	Middle layer thickness (μm)
W82	1.73 ± 0.30b
tga9d-25	9.57 ± 0.15a
tga9d-26	9.87 ± 0.25a
