# Supplementary material for: GmTGA9-GmDYT1 Regulates Anther Wall Development to Affect Male Fertility in Soybean
Source: Plants (Basel). 2026 May 15;15(10):1510. doi: 10.3390/plants15101510 (PMC13210509; doi:10.3390/plants15101510)
Supplement: Supplementary file 1 [file plants-15-01510-s001.zip › Table S2.xlsx]

## Sheet: Sheet1
Table S2 Primers used in this study
PCR from gene and cloned into the pCAMBIA3301-26 vector
Vector name	Forward primer sequence (5'-3')	Reverse primer sequence (5'-3')
GmTGA9d-3301-26	GGACTGAGCTCGGTACCCGGGATGGCGAGCCACAGAATAGG	CAGGTCGACTCTAGAGGATCCGAAACTTGAGAAATAATTCTGAGAATGT
PCR from gene and cloned into the pCAMBIA3301-GFP vector
GmTGA9d-GFP	ATTTACGAACGATAGGGTACCATGGCGAGCCACAGAATAGG	GCCCTTGCTCACCATGGATCCGAAACTTGAGAAATAATTCTGAGAATG
GmDYT1a-GFP	ATTTACGAACGATAGGGTACCATGGAGTATCAAGATGAGGATCA	GCCCTTGCTCACCATGGATCCTTTCGGACTTGCTTGATATGTCA
GmDYT1b-GFP	ATTTACGAACGATAGGGTACCATGGAGTATGAAGATGAAGATTG	GCCCTTGCTCACCATGGATCCTATGTGGTTGATAACATCTTGCA
GmDYT1c-GFP	ATTTACGAACGATAGGGTACCATGGAGTATGAAGATGAAGATTG	GCCCTTGCTCACCATGGATCCTATGTCATTGATGATATCTTGCA
Primers used to construct the multiplex CRISPR/Cas9 vector for GmTGA9a/b/c/d
Gene/Primer name	Forward primer (5’-3’)	Reverse primer (5’-3’)
GmTGA9a-sgRNA1	GGAGAGGAAAGCAGTGATTCgttttagagctagaaat	GAATCACTGCTTTCCTCTCCTgaccaatggtgctttg
GmTGA9b-sgRNA2	CTGGAATCTCATTGGCCATGgttttagagctagaaat	CATGGCCAATGAGATTCCAGTgaccaatggtgctttg
GmTGA9c-sgRNA3	CTGCAAGGAAAAGCCGTCTGgttttagagctagaaat	CAGACGGCTTTTCCTTGCAGTgaccaatgttgctcc
GmTGA9d-sgRNA4	CTGTGAAGAGGCTGATCTTGgttttagagctagaaat	CAAGATCAGCCTCTTCACAGTgaccaatgttgctcc
Primers used to detect mutations for GmTGA9a/b/c/d
Gene/Primer name	Forward primer (5’-3’)	Reverse primer (5’-3’)
GmTGA9a-sgRNA1-seq	CTCCATGAGTCATCATGAGGA	CTGTGCTGTGAAGATGTGCAC
GmTGA9b-sgRNA2-seq	TGGGGAGTTGGAAGAGGCAA	CTGCTGCTGTTGAAGGTGCT
GmTGA9c-sgRNA3-seq	GCTTAGCACTTCTTTTGAGCTAC	TAAATTTTGAAACGGGCCATCA
GmTGA9d-sgRNA4-seq	TTATTTAAACATGCTCTTAGTATGC	TCTGAAAGCTGTTGGGATCT
Primers used to construct the multiplex CRISPR/Cas9 vector for GmTGA9c
Gene/Primer name	Forward primer (5’-3’)	Reverse primer (5’-3’)
GmTGA9c-sgRNA1	TCAAGTCACCACATCCCTTAgttttagagctagaaat	TAAGGGATGTGGTGACTTGATgaccaatggtgctttg
GmTGA9c-sgRNA2	CTGCAAGGAAAAGCCGTCTGgttttagagctagaaat	CAGACGGCTTTTCCTTGCAGTgaccaatgttgctcc
Primers used to detect mutations for GmTGA9c
Gene/Primer name	Forward primer (5’-3’)	Reverse primer (5’-3’)
GmTGA9c-sgRNA1-seq	GCCTTGATCTTTCTCCCCTC	GCTGCTGATCAAAAGCCTGA
GmTGA9c-sgRNA2-seq	GCTTAGCACTTCTTTTGAGCTAC	TAAATTTTGAAACGGGCCATCA
Primers used to construct the multiplex CRISPR/Cas9 vector for GmTGA9d
Gene/Primer name	Forward primer (5’-3’)	Reverse primer (5’-3’)
GmTGA9d-sgRNA1	TCAACTCACCACATCCCTTAgttttagagctagaaat	TAAGGGATGTGGTGAGTTGATgaccaatggtgctttg
GmTGA9d-sgRNA2	CTGTGAAGAGGCTGATCTTGgttttagagctagaaat	CAAGATCAGCCTCTTCACAGTgaccaatgttgctcc
Primers used to detect mutations for GmTGA9d
Gene/Primer name	Forward primer (5’-3’)	Reverse primer (5’-3’)
GmTGA9d-sgRNA1-seq	ATCTTTCTCCCCTCTATGACC	CATGCAAAAGAGGTCAGTTTCTA
GmTGA9d-sgRNA2-seq	TTATTTAAACATGCTCTTAGTATGC	TCTGAAAGCTGTTGGGATCT
Primers used to construct the multiplex CRISPR/Cas9 vector for GmDYT1a/b/c
Gene/Primer name	Forward primer (5’-3’)	Reverse primer (5’-3’)
GmDYT1a-sgRNA1	GGAGGGAGAAACTCAGTACAgttttagagctagaaat	TGTACTGAGTTTCTCCCTCCTgaccaatggtgctttg
GmDYT1b-sgRNA2	GTAGCTCTTGGCTGAGATTCgttttagagctagaaat	GAATCTCAGCCAAGAGCTACTgaccaatgttgctcc
GmDYT1c-sgRNA3	CATTGAGAAGCTGCAAGACAgttttagagctagaaat	TGTCTTGCAGCTTCTCAATGTgaccaatggtgctttg
Primers used to detect mutations for GmDYT1a/b/c
Gene/Primer name	Forward primer (5’-3’)	Reverse primer (5’-3’)
GmDYT1a-sgRNA1-seq	AAGAGTTTGCTCTTGCTACTGA	AAGTCTTTCACCATCCTTAACC
GmDYT1b-sgRNA2-seq	TGATGAGTAGGAAGAGGAACTATG	ACCACACAGATAATGCTACTCTCC
GmDYT1c-sgRNA3-seq	TTGTAACAGGAAGAGGAACTTT	TGAATTTCAAGTCTTTCACCGTTC
Primers used to identify positive plants of T0 transgenic plants
Gene/Primer name	Forward primer (5’-3’)	Reverse primer (5’-3’)
Cas9-cex	ATAGCCTTCTTCTGCTCGCC	GGCCATCGTTGAAGATGC
Primers used to construct the pAbAi and pGADT7 vectors
Gene-vector name	Forward primer (5’-3’)	Reverse primer (5’-3’)
GmTGA9d-pGADT7	GGAGGCCAGTGAATTCATGGCGAGCCACAGAATAGGA	CGAGCTCGATGGATCCTTAATGAAACTTGAGAAATAA
GmDYT1b-pAbAi-TGACG-1	AGCTTGTGCCTGACGTTGTAGTGCCTGACGTTGTAGTGCCTGACGTTGTAC	TCGAGTACAACGTCAGGCACTACAACGTCAGGCACTACAACGTCAGGCACA
GmDYT1c-pAbAi-TGACG-1	AGCTTAAACATGACGAATTAAAACATGACGAATTAAAACATGACGAATTAC	TCGAGTAATTCGTCATGTTTTAATTCGTCATGTTTTAATTCGTCATGTTTA
GmDYT1c-pAbAi-TGACG-2	AGCTTGTGTCTGACGGTGTAGTGTCTGACGGTGTAGTGTCTGACGGTGTAC	TCGAGTACACCGTCAGACACTACACCGTCAGACACTACACCGTCAGACACA
The underscore sequences are TGACG motifs.
Primers used to construct the pGreenII 0800-LUC vector
Gene-vector name	Forward primer (5’-3’)	Reverse primer (5’-3’)
pGmDYT1c pGreenII 0800-LUC	GTCGACGGTATCGATAAGCTTTGTCATATATAACTTTTAACA	CGCTCTAGAACTAGTGGATCCAAGTTAGTTCAGGTACGTTTC
qRT-PCR
Gene name	Forward primer sequence (5'-3')	Reverse primer sequence (5'-3')
GmTGA9a	GGCGGAGCAGCAAATTATGG	TGGTGAAGGGTTTGTTGCCT
GmTGA9b	TACATGGACTCCGGCATTCG	AAAACACCGTGCTGCTTGAC
GmTGA9c	GTTGCAGCAGTCACTTGTGG	GTGCTGCTTGACGAACTGTG
GmTGA9d	TGGTTCAAAGTCAGGAGGGG	GCTGATCTTGGGGCATCACT
GmDYT1a	ATTGGGGGATACAGGCTGAG	AACCTGTATGCAGCTTGTAATCAGA
GmDYT1b	AACAGATTGATGCAGGCCCTC	GTCCCTACACAATTAATCCTCTCAA
GmDYT1c	AGGGCAAGAACGGTGAAAGAC	GTGCACCATCCAACAGAAACA
GmDYT1d	GCAAGCCTTTTGATGCTGCG	GCTCCTTTTGTGGTTGCGAG
GmTubulin	CTCTCTCTCTGTTTATCTCCGCAC	CTGAACGTGAAGGATCTCCCTC
