# Supplementary material for: GmTGA9-GmDYT1 Regulates Anther Wall Development to Affect Male Fertility in Soybean
Source: Plants (Basel). 2026 May 15;15(10):1510. doi: 10.3390/plants15101510 (PMC13210509; doi:10.3390/plants15101510)
Supplement: Supplementary file 1 [file plants-15-01510-s001.zip › Table S3.xlsx]

## Sheet: Sheet1
Table S3 Classification of soybean anther developmental stages
Developmental stage in this study	Flower length (mm)
Stage 8	2.0-3.0
Stage 9	3.0-3.5
Stage 10	3.5-4.0
Stage 11	4.0-4.5
Stage 12	4.5-5.0
Stage 13	5.0-6.0
